# Supplementary material for: Cellular Activity of Salmonella Typhimurium ArtAB Toxin and Its Receptor-Binding Subunit
Source: Toxins (Basel). 2021 Aug 27;13(9):599. doi: 10.3390/toxins13090599 (PMC8472264; doi:10.3390/toxins13090599)
Supplement: Supplementary file 1 [file toxins-13-00599-s001.zip]

Archive with 1 entries (1 files):
- toxins-1294684-supplementary.pdf
